# Supplementary material for: Biology and ecology of the Oriental flower-breeding Drosophila elegans and related species
Source: Fly (Austin). 2022 May 1;16(1):207–20. doi: 10.1080/19336934.2022.2066953 (PMC9067466; doi:10.1080/19336934.2022.2066953)
Supplement: Supplemental Material [file KFLY_A_2066953_SM9252.zip]

Archive with 2 entries (2 files):
- Supplimentary_table1_flower_use.xlsx
- figS1_20220424.pdf
