# Supplementary material for: Biology and ecology of the Oriental flower-breeding Drosophila elegans and related species
Source: Fly (Austin). 2022 May 1;16(1):207–20. doi: 10.1080/19336934.2022.2066953 (PMC9067466; doi:10.1080/19336934.2022.2066953)
Supplement: Supplemental Material [file KFLY_A_2066953_SM9252.zip › Supplimentary_table1_flower_use.xlsx]

## Sheet: Sheet1
Table S1| Records of host-plant flower use by Drosophila elegans and related species, compiled from published references.
Species	Host species	Country	Locality	Altitudes (m)	Date (Year/Month/Day)	No. of flowers examined	No. of collected /observed adults	No. of eggs (or larvae)	No. of eclosed individuals	associated species	Reference	notes
D. elegans	Ipomoea carnea JACK	Papua New Guinea	Bulolo		1977-04-06	12	-	-	3	-	Okada and Carson 1982
D. elegans	Ipomoea carnea JACK	Papua New Guinea	Garagos		1977-04-18	10	-	12	16	D. spinula	Okada and Carson 1982
D. elegans	Ipomoea carnea JACK	Papua New Guinea	River near Lae		1977-04-18	27	-	-	2	-	Okada and Carson 1982
D. elegans	Ipomoea alba L.	Papua New Guinea	Kaisenik near Wau		1977-06-13	6	-	-	6	-	Okada and Carson 1982
D.sahyadrii	Ipomoea flowers	India	Sahyadri Hill, a part of Western Ghats, The river Tung		1977-09-01	-	+	-	-	-	Prakash and Reddy 1979	Not attracted by the banana trap
D. elegans	Ipomoea indica	Japan	Iriomote island, Okinawa		1998/?/?, 1999/?/?	-	-	-	71	-	Hirai et al. 2000
D. elegans	Ipomoea cairica	Indonesia	Padang, West Sumatra	10	1994/8/?, 1994/11/?	-	7	-	-	-	Sultana et al. 1999
D. elegans	Ipomoea cairica	Indonesia	Sukarami, West Sumatra	1000	1994/8/?, 1994/11/?	-	94	-	-	-	Sultana et al. 1999
D. elegans	Ipomoea indica	Indonesia	Sukarami, West Sumatra	1200	1994/8/?, 1994/11/?	-	4	-	-	D. gunungcola	Sultana et al. 1999
D. elegans	Ipomoea cairica	Indonesia	Bogor, West Java	200	1994/8/?, 1994/11/?	-	6	-	-	-	Sultana et al. 1999
D. elegans	Brugmansia candida	Indonesia	Puncak, West Java	1000	1994/8/?, 1994/11/?	-	1	-	-	D. gunungcola	Sultana et al. 1999	Breeding has not been studied
D. elegans	Ipomoea cairica	Indonesia	Pontianak, West Kalimantan	10	1996-12-01	-	10	-	-	-	Sultana et al. 1999
D. gunungcola	Ipomoea indica	Indonesia	Sukarami, West Sumatra	1200	1994/8/?, 1994/11/?	-	8	-	-	D. elegans	Sultana et al. 1999
D. gunungcola	Brugmansia candida	Indonesia	Puncak, West Java	1000	1994/8/?, 1994/11/?	-	15	-	-	D. elegans	Sultana et al. 1999
D. gunungcola	Brugmansia candida	Indonesia	Cibodas, West Java	1200	1994/8/?, 1994/11/?	-	9	-	-	D. busckii	Sultana et al. 1999
D. gunungcola	Brugmansia candida	Indonesia	Air Panas Canngar, East Java	1400	1994/8/?, 1994/11/?	-	62	-	-	-	Sultana et al. 1999
D. gunungcola	Brugmansia candida	Indonesia	Air Panas Canngar, East Java	1400	1994/8/?, 1994/11/?	-	62	-	-	-	Sultana et al. 1999
D. gunungcola	Brugmansia candida	Indonesia	Coban Rondo, East Java	1400	1994/8/?, 1994/11/?	-	11	-	-	-	Sultana et al. 1999
D. elegans	Ipomoea carnea	Indonesia	-	-	-	-	0	-	-	-	Sultana et al. 1999	Not observed
D. elegans	Alpinia zerumubet	Japan	Iriomote island, Okinawa	-	July	-	+	87	-	-	Yoshida et al. 2000	Originally noted as Cucurma domestica
D. elegans	Ipomoea indica	Japan	Iriomote island, Okinawa	-	July	-	+	-	-	-	Yoshida et al. 2000
D. elegans	no-botan	Japan	Iriomote island, Okinawa	-	July	-	0	-	-	-	Yoshida et al. 2000
D. elegans	C.manghas	Japan	Iriomote island, Okinawa	-	July	-	0	-	-	-	Yoshida et al. 2000
D. elegans	Cultivated cucurbits	Japan	Iriomote island, Okinawa	-	July	-	0	-	-	-	Yoshida et al. 2000
D. elegans	Hibiscus tilaeus	Japan	Iriomote island, Okinawa	-	July	-	0	-	-	-	Yoshida et al. 2000
D. elegans	Nicotina sp.	Japan	Iriomote island, Okinawa	-	July	-	0	-	-	-	Yoshida et al. 2000
D. elegans	Hibiscus spp	Japan	Iriomote island, Okinawa	-	July	-	0	-	-	-	Yoshida et al. 2000
D. elegans	Ipomoea pes-caprae	Japan	Iriomote island, Okinawa	-	July	-	0	-	-	-	Yoshida et al. 2000
D. elegans	Malvaceae (not Hibiscus)	Japan	Iriomote island, Okinawa	-	July	-	0	-	-	-	Yoshida et al. 2000
D. elegans	Ipomoea indica	Indonesia	Cibodas, West Java	1300	1999/12/?	51	1.2/flower	-	-	-	Suwito et al. 2002
D. gunungcola	Ipomoea indica	Indonesia	Cibodas, West Java	1300	1999/12/?	51	0.39/flower	-	-	-	Suwito et al. 2002
D. elegans	Ipomoea cairica	Indonesia	Cibodas, West Java	1300	1999/12/?	17	4.41/flower	-	-	-	Suwito et al. 2002
D. gunungcola	Ipomoea cairica	Indonesia	Cibodas, West Java	1300	1999/12/?	17	0.47/flower	-	-	-	Suwito et al. 2002
D. elegans	Ipomoea indica	Indonesia	Cibodas, West Java	1300	2001/1/?	116	0.36/flower	-	-	-	Suwito et al. 2002
D. gunungcola	Ipomoea indica	Indonesia	Cibodas, West Java	1300	2001/1/?	116	0.05/flower	-	-	-	Suwito et al. 2002
D. elegans	Ipomoea indica	Indonesia	Cibodas, West Java	1200	2001/1/?	167	0.53/flower	-	-	-	Suwito et al. 2002
D. gunungcola	Ipomoea indica	Indonesia	Cibodas, West Java	1200	2001/1/?	167	0.01/flower	-	-	-	Suwito et al. 2002
D. elegans	Ipomoea indica	Indonesia	Cipanas, West Java	1100	2001/1/?	163	0.48/flower	-	-	-	Suwito et al. 2002
D. gunungcola	Ipomoea indica	Indonesia	Cipanas, West Java	1100	2001/1/?	163	0	-	-	-	Suwito et al. 2002
D. elegans	Ipomoea indica	Indonesia	Deesa Ciputri, West Java	1100	2001/1/?	182	0.03/flower	-	-	-	Suwito et al. 2002
D. gunungcola	Ipomoea indica	Indonesia	Deesa Ciputri, West Java	1100	2001/1/?	182	0	-	-	-	Suwito et al. 2002
D. elegans	Ipomoea cairica	Indonesia	Cipanas, West Java	1100	2001/1/?	101	1.05/flower	-	-	-	Suwito et al. 2002
D. gunungcola	Ipomoea cairica	Indonesia	Cipanas, West Java	1100	2001/1/?	101	0	-	-	-	Suwito et al. 2002
D. elegans	Ipomoea cairica	Indonesia	Deesa Ciputri, West Java	1100	2001/1/?	162	0.93/flower	-	-	-	Suwito et al. 2002
D. gunungcola	Ipomoea cairica	Indonesia	Deesa Ciputri, West Java	1100	2001/1/?	162	0.01/flower	-	-	-	Suwito et al. 2002
D. elegans	Ipomoea indica	Indonesia	Cibodas, West Java	1300	2001/5/?	253	0.05/flower	-	-	-	Suwito et al. 2002
D. gunungcola	Ipomoea indica	Indonesia	Cibodas, West Java	1300	2001/5/?	253	0	-	-	-	Suwito et al. 2002
D. elegans	Ipomoea indica	Indonesia	Cibodas, West Java	1200	2001/5/?	64	0.14/flower	-	-	-	Suwito et al. 2002
D. gunungcola	Ipomoea indica	Indonesia	Cibodas, West Java	1200	2001/5/?	64	0	-	-	-	Suwito et al. 2002
D. elegans	Ipomoea indica	Indonesia	Cisarua, West Java	800	2001/5/?	100	0.08/flower	-	-	-	Suwito et al. 2002
D. gunungcola	Ipomoea indica	Indonesia	Cisarua, West Java	800	2001/5/?	100	0	-	-	-	Suwito et al. 2002
D. elegans	Ipomoea cairica	Indonesia	Cibodas, West Java	1200	2001/5/?	68	0.5/flower	-	-	-	Suwito et al. 2002
D. gunungcola	Ipomoea cairica	Indonesia	Cibodas, West Java	1200	2001/5/?	68	0	-	-	-	Suwito et al. 2002
D. elegans	Ipomoea cairica	Indonesia	Cisarua, West Java	800	2001/5/?	90	0.05/flower	-	-	-	Suwito et al. 2002
D. gunungcola	Ipomoea cairica	Indonesia	Cisarua, West Java	800	2001/5/?	90	0	-	-	-	Suwito et al. 2002
D. elegans	Ipomoea cairica	Indonesia	Bogor, West Java	300	2001/5/?	119	0.13/flower	-	-	-	Suwito et al. 2002
D. gunungcola	Ipomoea cairica	Indonesia	Bogor, West Java	300	2001/5/?	119	0	-	-	-	Suwito et al. 2002
D. elegans	Ipomoea indica	Indonesia	Puncak, West Java	1430	2002/1/?	100	0.02/flower	-	-	-	Suwito et al. 2002
D. gunungcola	Ipomoea indica	Indonesia	Puncak, West Java	1430	2002/1/?	100	0.24/flower	-	-	-	Suwito et al. 2002
D. elegans	Ipomoea indica	Indonesia	Puncak, West Java	1420	2002/1/?	53	0	-	-	-	Suwito et al. 2002
D. gunungcola	Ipomoea indica	Indonesia	Puncak, West Java	1420	2002/1/?	53	0.24/flower	-	-	-	Suwito et al. 2002
D. elegans	Ipomoea indica	Indonesia	Puncak, West Java	1360	2002/1/?	111	0.24/flower	-	-	-	Suwito et al. 2002
D. gunungcola	Ipomoea indica	Indonesia	Puncak, West Java	1360	2002/1/?	111	0.04/flower	-	-	-	Suwito et al. 2002
D. elegans	Ipomoea indica	Indonesia	Cibodas-2, West Java	1320	2002/1/?	60	0.05/flower	-	-	-	Suwito et al. 2002
D. gunungcola	Ipomoea indica	Indonesia	Cibodas-2, West Java	1320	2002/1/?	60	0.19/flower	-	-	-	Suwito et al. 2002
D. elegans	Ipomoea indica	Indonesia	Cibodas-3, West Java	1300	2002/1/?	69	0.41/flower	-	-	-	Suwito et al. 2002
D. gunungcola	Ipomoea indica	Indonesia	Cibodas-3, West Java	1300	2002/1/?	69	0.09/flower	-	-	-	Suwito et al. 2002
D. elegans	Ipomoea indica	Indonesia	Cipanas, West Java	1100	2002/1/?	64	0.56/flower	-	-	-	Suwito et al. 2002
D. gunungcola	Ipomoea indica	Indonesia	Cipanas, West Java	1100	2002/1/?	64	0	-	-	-	Suwito et al. 2002
D. elegans	Ipomoea cairica	Indonesia	Puncak, West Java	1360	2002/1/?	29	0.35/flower	-	-	-	Suwito et al. 2002
D. gunungcola	Ipomoea cairica	Indonesia	Puncak, West Java	1360	2002/1/?	29	0.07/flower	-	-	-	Suwito et al. 2002
D. elegans	Ipomoea cairica	Indonesia	Cipanas, West Java	1100	2002/1/?	107	1.09/flower	-	-	-	Suwito et al. 2002
D. gunungcola	Ipomoea cairica	Indonesia	Cipanas, West Java	1100	2002/1/?	107	0	-	-	-	Suwito et al. 2002
D. elegans	Ipomoea indica	Indonesia	Rancabali, West Java	1680	2001/1/?	71	0.02/flower	-	-	-	Suwito et al. 2002
D. gunungcola	Ipomoea indica	Indonesia	Rancabali, West Java	1680	2001/1/?	71	0.11/flower	-	-	-	Suwito et al. 2002
D. elegans	Ipomoea cairica	Indonesia	Bandung, West Java	700	2001/1/?	246	0.1/flower	-	-	-	Suwito et al. 2002
D. gunungcola	Ipomoea cairica	Indonesia	Bandung, West Java	700	2001/1/?	246	0	-	-	-	Suwito et al. 2002
D. elegans	Ipomoea cairica	Indonesia	Kaliurang, Central Java	950	2002/1/?	114	0.48/flower	-	-	-	Suwito et al. 2002
D. gunungcola	Ipomoea cairica	Indonesia	Kaliurang, Central Java	950	2002/1/?	114	0.02/flower	-	-	-	Suwito et al. 2002
D. elegans	Ipomoea cairica	Indonesia	Yogyakarta, Central Java	500	2002/1/?	71	0.23/flower	-	-	-	Suwito et al. 2002
D. gunungcola	Ipomoea cairica	Indonesia	Yogyakarta, Central Java	500	2002/1/?	71	0	-	-	-	Suwito et al. 2002
D. elegans	Ipomoea indica	Indonesia	Selekta-1, East Jawa	1450	2002/1/?	36	0.03/flower	-	-	-	Suwito et al. 2002
D. gunungcola	Ipomoea indica	Indonesia	Selekta-1, East Jawa	1450	2002/1/?	36	0.19/flower	-	-	-	Suwito et al. 2002
D. elegans	Ipomoea indica	Indonesia	Selekta-2, East Jawa	1400	2002/1/?	90	0	-	-	-	Suwito et al. 2002
D. gunungcola	Ipomoea indica	Indonesia	Selekta-2, East Jawa	1400	2002/1/?	90	0.01/flower	-	-	-	Suwito et al. 2002
D. elegans	Ipomoea indica	Indonesia	Selekta-3, East Jawa	1300	2002/1/?	70	0.01/flower	-	-	-	Suwito et al. 2002
D. gunungcola	Ipomoea indica	Indonesia	Selekta-3, East Jawa	1300	2002/1/?	70	0	-	-	-	Suwito et al. 2002
D. elegans	Ipomoea indica	Indonesia	Selekta-4, East Jawa	1200	2002/1/?	56	0.15/flower	-	-	-	Suwito et al. 2002
D. gunungcola	Ipomoea indica	Indonesia	Selekta-4, East Jawa	1200	2002/1/?	56	0.40/flower	-	-	-	Suwito et al. 2002
D. elegans	Ipomoea indica	Indonesia	Batu, East Java	1000	2002/1/?	29	0.45/flower	-	-	-	Suwito et al. 2002
D. gunungcola	Ipomoea indica	Indonesia	Batu, East Java	1000	2002/1/?	29	0	-	-	-	Suwito et al. 2002
D. elegans	Ipomoea indica	Indonesia	Trestes, East Java	750	2002/1/?	31	0.77	-	-	-	Suwito et al. 2002
D. gunungcola	Ipomoea indica	Indonesia	Trestes, East Java	750	2002/1/?	31	0	-	-	-	Suwito et al. 2002
D. elegans	Ipomoea cairica	Indonesia	Batu, East Java	1000	2002/1/?	8	1.01/flower	-	-	-	Suwito et al. 2002
D. gunungcola	Ipomoea cairica	Indonesia	Batu, East Java	1000	2002/1/?	8	0	-	-	-	Suwito et al. 2002
D. elegans	Brugmansia suaveolens	Indonesia	Rancabali, West Java	1680	-	4	1/flower	-	-	-	Suwito et al. 2002
D. gunungcola	Brugmansia suaveolens	Indonesia	Rancabali, West Java	1680	-	4	1/flower	-	-	-	Suwito et al. 2002
D. elegans	Brugmansia suaveolens	Indonesia	Cisarua, West Java	800	-	2	11/flower	-	-	-	Suwito et al. 2002
D. gunungcola	Brugmansia suaveolens	Indonesia	Cisarua, West Java	800	-	2	0	-	-	-	Suwito et al. 2002
D. elegans	Brugmansia suaveolens	Indonesia	Kaliurang, Central Java	950	-	22	0	-	-	-	Suwito et al. 2002
D. gunungcola	Brugmansia suaveolens	Indonesia	Kaliurang, Central Java	950	-	22	0.18/flower	-	-	-	Suwito et al. 2002
D. elegans	Brugmansia suaveolens	Indonesia	Cobanrondo, East Java	1300	-	6	0	-	-	-	Suwito et al. 2002
D. gunungcola	Brugmansia suaveolens	Indonesia	Cobanrondo, East Java	1300	-	6	1.5/flower	-	-	-	Suwito et al. 2002
D. elegans	Brugmansia candida	Indonesia	Cangar, East Java	1520	-	5	0	-	-	-	Suwito et al. 2002
D. gunungcola	Brugmansia candida	Indonesia	Cangar, East Java	1520	-	5	6/flower	-	-	-	Suwito et al. 2002
D. elegans	Brugmansia candida	Indonesia	Selekta-1, East Jawa	1400	-	42	0	-	-	-	Suwito et al. 2002
D. gunungcola	Brugmansia candida	Indonesia	Selekta-1, East Jawa	1400	-	42	0.95/flower	-	-	-	Suwito et al. 2002
D. elegans	Brugmansia candida	Indonesia	Coban Rondo, East Java	1300	-	6	0	-	-	-	Suwito et al. 2002
D. gunungcola	Brugmansia candida	Indonesia	Coban Rondo, East Java	1300	-	6	16.3/flower	-	-	-	Suwito et al. 2002
D. elegans	Ipomoea indica	Indonesia	Cibodas, West Java	-	2001/1/?	108	-	-	131		Suwito et al. 2002
D. gunungcola	Ipomoea indica	Indonesia	Cibodas, West Java	-	2001/1/?	108	-	-	48		Suwito et al. 2002
D. elegans	Ipomoea cairica	Indonesia	Cibodas, West Java	-	1999/12/?	several	-	-	20		Suwito et al. 2002
D. gunungcola	Ipomoea cairica	Indonesia	Cibodas, West Java	-	1999/12/?	several	-	-	5		Suwito et al. 2002
D. gunungcola	Brugmansia candida	Indonesia	Selekta, East Jawa	-	2002/1/?	several	-	-	18		Suwito et al. 2002
